# Supplementary material for: The Integrative Conjugative Element (ICE) of Mycoplasma agalactiae: Key Elements Involved in Horizontal Dissemination and Influence of Coresident ICEs
Source: mBio. 2018 Jul 3;9(4):e00873-18. doi: 10.1128/mBio.00873-18 (PMC6030558; doi:10.1128/mBio.00873-18)
Supplement: TABLE S5 [file mbo004183966st5.xlsx]

## Sheet: Feuil1
Table S5.1 Oligonucleotides used for PCR screening of the mutant library
OLIGO	SEQUENCE (5' to 3')	ICEA-I		ICEA-II		ICEA-III
		Genome position (nt)*	STRAND	Genome position (nt)*	STRAND	Genome position (nt)*	STRAND
ICEA3_1F	TGCAAAAATTAGGCTTCAAA	840246	Negative	343832	Positive	560881	Positive
ICEA3_2F	GGGCGTCAATAGTTAAGTCA	838263	Negative	345815	Positive	562864	Positive
ICEA3_3F	GTTAATGGCTTGCTTGAATG	836195	Negative	347883	Positive	564932	Positive
ICEA3_4F	AATTGGTGGTGTTGGTAGTG	833952	Negative	350126	Positive	567175	Positive
ICEA3_5F	CCATCTACAGCGATTCTGTC	831793	Negative	352285	Positive	569334	Positive
ICEA3_6F	TGGCATTATCTCTTGCTGAT	829811	Negative	354269	Positive	571316	Positive
ICEA3_7F	GGCCAAAAGAAATGAAGATT	827830	Negative	356250	Positive	573300	Positive
ICEA3_8F	GCGAAAGAGAAGGCTTTAGT	825528	Negative	358552	Positive	575602	Positive
ICEA3_9F	CAGCTACAACGGGATTAACA	823536	Negative	360544	Positive	577594	Positive
ICEA3_10F	TGCTTAAAACACAGCCAAAT	821355	Negative	362725	Positive	579775	Positive
ICEA3_11F	AAGCCGACTATGAACACTCA	819200	Negative	364880	Positive	581930	Positive
ICEA3_12F	CAGGAATGCTTACTTTTCCA	817239	Negative	366838	Positive	583888	Positive
ICEA3_13F	CTGAACCGCCAAATAAATCT	815294	Negative	368783	Positive	585833	Positive
I-F2	AGCGCTCAACCTGCTATGAA	812912	Positive	(-)	(-)	(-)	(-)
I-R2	AACTTGTGACAACGCAGCAA	840667	Negative	(-)	(-)	(-)	(-)
II-F2	ACAAGCGCTCCTGCCAAATA	(-)	(-)	343394	Positive	(-)	(-)
II-R2	GCAGCTACTGAAACAATGCCA	(-)	(-)	371079	Negative	(-)	(-)
III-F2	GGCCAAAATTTGCCTTTGCAT	(-)	(-)	(-)	(-)	560419	Positive
III-R2	GCAGATGTGCTCATTATTTCTCCT	(-)	(-)	(-)	(-)	588212	Negative
(-): oligonucleotides having no sequence similarity in the genome of the corresponding strain
* : 5' position for both forward and reverse primers
Table S5.2 Oligonucleotide used for genomic DNA sequencing and long-range PCR amplifications
OLIGO	SEQUENCE (5' to 3')	Comments
SG8	GAGTCAGTGAGCGAGGAAGC	speciﬁc to the 3’-end of all mTn constructions
EB8	GGAAGAGCGCCCAATACGCA	speciﬁc to the 3’-end of all mTn constructions
SG5	TTTTACACAATTATACGGACTTTATC	priming at both inverted repeats (IRs) that define the extremities of all mTn constructions
SG6_3pMT85E	ACGGCCGATGAATCCTCTA	speciﬁc to the 5’-end of the Gm-tagged version of the mTn
SG9pMM21-7mod	TTTGGTTCAGAAACTGGTGCT	speciﬁc to the 5’-end of the Tet-tagged version of the mTn
I-F2	see Table S4.1	long-range PCR amplifications
I-R2	see Table S4.1	long-range PCR amplifications
II-F2	see Table S4.1	long-range PCR amplifications
II-R2	see Table S4.1	long-range PCR amplifications
III-F2	see Table S4.1	long-range PCR amplifications
III-R2	see Table S4.1	long-range PCR amplifications
Table S5.3 Oligonucleotide used for genetic characterization of transconjugant progenies
OLIGO	SEQUENCE (5' to 3')	Comments
GM1	ACATGAATTACACGAGGGC	PCR amplification of the gentamicin resistance gene
GM2	GTTCTTCTTCTGACATAGTAG	PCR amplification of the gentamicin resistance gene
IntMtet1	TGGCGTACAAGCACAAACTC	PCR amplification of the tetracycline resistance gene
IntMtet2	GCAAAGTTCAGACGGACCTC	PCR amplification of the tetracycline resistance gene
purF	GTTGCTGTTTGGACTACTCCTG	PCR amplification of the puromycin resistance gene
purR	CACCAAGTTCTAGGACCTTCAGG	PCR amplification of the puromycin resistance gene
CDS22F	TGAGACCAGCAAGCTGAAGA	PCR amplification of CDS22
CDS22R	TCTGTATCAATCTGAATTGCATCAT	PCR amplification of CDS22
Table S5.4 Oligonucleotide used for genetic characterization of transconjugant progenies by strain-speciﬁc PCR ampliﬁcations
OLIGO	SEQUENCE (5' to 3')	Genome position (nt)*		PCR product size (bp)
		5632	PG2	5632	PG2
MAG0220F	CGCCATTGAAGGAACTTGCTCC	21895	(-)	946	none
MAG0220R	TATGCCTGCAGATCAGTCACCA	22841	(-)
MAGa0900F	ATGGCAATTGATTTACTCCC	98968	97294	1500	900
MAGa0900R	ATGATGTTGGCCGTATTTGG	100483	98264
MAG1560F	GCCGGTGCCCGGGTTAAT	(-)	182471	none	1311
MAG1560R	TCGACACCGCATTTAGCAGCA	842887	183781
MAG2450F	AGGACGCTGTAGAGTTTGCAAAGAA	(-)	283862	none	1500
MAG2450R	TACCACTAGCTGCCGCACCA	(-)	285369
MAGa3840F	GAAGCACTAAAATCAGGCAA	440025	410740	1223	1067
MAGa3840R	GCGGCAGCAGAGTTATCAAG	438803	409674
MAGa4400F	CTCTGGCTACAGATTCATCA	508980	491702	490	607
MAGa4400R	GGTGAACGAGAACAATCGCC	509469	492308
pks1-F	AGAAGGCTTTAAGGCCGGTA	(-)	566932	589	1085
pks1R2	GCCTTTGGTTTCTGTTTTGC	619087	568016
ISMAG1_R	AAAGGCAATAGAAAGCACCGC	618479	(-)
MAG5860F	ACCATTGAACTACATTTGCA	745715	679106	494	1318
MAGa6510R	AAAACCGCAGACCCAAATGGT	746208	(-)
MAG5890R	ACATTGCGATGTAGCGGGAACAG	(-)	680423
MAG6130F	CGTTCTGTCATTGGGCCGAA	810657	728120	494	none
3'-ORF22F	AAAAGTACTACAAAACAGGGATAAAAA	813245	(-)
MAGa7780F	ATCAGACACATTTTCTCCGTCCA	913658	(-)	2043	1583
MAG6820F	ACCCCGATATTTAACACCTGCAA	(-)	798644
MAG6840R	AGTCAGCATTCTCTCAGTTTGC	915700	800226
(-): oligonucleotides having no sequence similarity in the genome of the corresponding strain
* : 5' position for both forward and reverse primers
none: no amplification
Table S5.5 Oligonucleotide used for plasmid constructions
OLIGO	SEQUENCE (5' to 3')	Comments
P40RF-CC	ACGGGGCTAAAGAAGCTGAT	PCR amplification of the M. agalactiae P40 promoter region
p40_CDS5	ATTTTTATTGCTATTTTTTTCATAATTATTTATATCCTTTTC	PCR amplification of the M. agalactiae P40 promoter region and CDS5 N-terminal region
CDS5_R	TTAATCAAATCTATTGACTATATC	PCR amplification of the CDS5 C-terminal region
CDS5N1_R	TTACTTAGAAAGATTAATGTAA	PCR amplification of the CDS5 C-terminal region resulting from mTn insertion in ICEA mutant 11 (see Table S2 and Fig. S3)
CDS5N2_R	TTAACTAAAGGCTTTATAAATG	PCR amplification of the CDS5 C-terminal region resulting from mTn insertion in ICEA mutant 12 (see Table S2 and Fig. S3)
p40_CDS5C1	TGTTCTTTTCTTTTTCTCATAATTATTTATATCCTTTTC	PCR amplification of the M. agalactiae P40 promoter region and the CDS5 N-terminal region resulting from mTn insertion in ICEA mutant 11 (see Table S2 and Fig. S3)
p40_CDS5C2	GTAAATTTGGTCAATTAGCATAATTATTTATATCCTTTTC	PCR amplification of the M. agalactiae P40 promoter region and the CDS5 N-terminal region resulting from mTn insertion in ICEA mutant 12 (see Table S2 and Fig. S3)
P40_CDS14_R	GGGCTATATTTTTTATTCCTTTTTTTATTCTCATTAATTATTTATATCCTTTTC	PCR amplification of the M. agalactiae P40 promoter region and CDS14 N-terminal region in PG2 and PG45
CDS14R	GCCAAGTTGTAGAAACCTGGCT	PCR amplification of the CDS14 C-terminal region in PG2
CDS14bovR	AAATTCTAACAGCCAGTGAAA	PCR amplification of the CDS14 C-terminal region in PG45
P40_CDS22	CAAAGCATAAAAAGTTCTTGCATAATTATTTATATCCTTTTC	PCR amplification of the M. agalactiae P40 promoter region and CDS22 N-terminal region
CDS22_R	TTAAATGATTATTAAATTGTGGTT	PCR amplification of the CDS22 C-terminal region
